# Supplementary material for: Cancer therapies activate RIG-I-like receptor pathway through endogenous non-coding RNAs
Source: Oncotarget. 2016 Mar 28;7(18):26496–515. doi: 10.18632/oncotarget.8420 (PMC5041995; doi:10.18632/oncotarget.8420)
Supplement: Supplementary file 2 [file oncotarget-07-26496-s002.xlsx]

## Sheet: Table S1
RNA Species	RNA Class	log2FC
U1	snRNA	5.98786
U2	snRNA	5.98286
LTR25-int	LTR	4.17231
tRNA-Leu-TTA	tRNA	3.55563
LTR6A	LTR	2.68758
MamGypsy2-LTR	LTR	2.27105
L1MA2	LINE	2.23968
SSU-rRNA_Hsa	rRNA	2.20576
tRNA-Ile-ATT	tRNA	1.80642
tRNA-Ser-TCG	tRNA	1.79447
G-rich	Other	1.75858
tRNA-Ser-TCA_	tRNA	1.61776
LTR103_Mam	LTR	1.6083
MER76	LTR	1.5559
tRNA-Ala-GCG	tRNA	1.53623
MER21A	LTR	1.51513
tRNA-Pro-CCG	tRNA	1.44784
tRNA-Leu-CTG	tRNA	1.44495
tRNA-Val-GTG	tRNA	1.39335
LTR21A	LTR	1.33378
GA-rich	Other	1.3314
tRNA-Pro-CCA	tRNA	1.2499
tRNA-Pro-CCY	tRNA	1.24431
tRNA-Gln-CAG	tRNA	1.23435
tRNA-Gly-GGA	tRNA	1.22535
LTR06	LTR	1.15082
tRNA-Val-GTA	tRNA	1.14308
LTR78	LTR	1.11951
AmnSINE2	SINE	1.11439
Charlie17	Other Transposable Element	1.09988
tRNA-Gly-GGY	tRNA	1.08539
LTR16E1	LTR	1.06815
AluYk2	SINE	1.04442
LTR46-int	LTR	1.03762
Eulor2B	Other Transposable Element	0.995696
MER70B	LTR	0.990787
MARE6	LINE	0.933445
tRNA-Thr-ACA	tRNA	0.88931
Charlie9	Other Transposable Element	0.871316
LTR2B	LTR	0.864623
X9_LINE	LINE	0.861051
tRNA-Arg-CGA	tRNA	0.860741
LTR30	LTR	0.82353
LTR58	LTR	0.814232
MSR1	Other	0.810998
AluJo	SINE	0.80066
FRAM	SINE	0.782317
MamGyp-int	LTR	0.773639
tRNA-Arg-AGA	tRNA	0.750215
HY3	scRNA	0.735908
MER92C	LTR	0.715281
tRNA-Met_	tRNA	0.708738
UCON85	Other	0.694932
AluSc8	SINE	0.692808
Penelope1_Vert	LINE	0.69194
Helitron2Na_Mam	Other Transposable Element	0.688892
Zaphod2	Other Transposable Element	0.681466
OldhAT1	Other Transposable Element	0.66394
tRNA-Thr-ACY	tRNA	0.660985
AluSg4	SINE	0.654779
LTR45B	LTR	0.643361
L1PB1	LINE	0.633075
UCON23	Other Transposable Element	0.627819
tRNA-Phe-TTY	tRNA	0.619645
UCON80_AMi	Other	0.611222
HSMAR1	Other Transposable Element	0.611101
LTR22B1	LTR	0.607588
AluSg7	SINE	0.598208
MER9a3	LTR	0.597627
FLAM_A	SINE	0.597088
AmnSINE1	SINE	0.596402
HERVS71-int	LTR	0.595539
A-rich	Other	0.579349
X6A_LINE	LINE	0.572699
UCON70	Other	0.569402
Tigger3d	Other Transposable Element	0.542523
MIR1_Amn	SINE	0.53761
LTR5A	LTR	0.533498
AluSc	SINE	0.532841
AluSx3	SINE	0.526929
MER97b	Other Transposable Element	0.516787
LTR13A	LTR	0.51629
SVA_F	Other Transposable Element	0.514497
MER61A	LTR	0.508059
tRNA-Lys-AAG	tRNA	0.491454
AluY	SINE	0.489316
L1MB1	LINE	0.488823
AluSq2	SINE	0.462768
U7	snRNA	0.45554
LTR13	LTR	0.442974
L1PB4	LINE	0.406944
AluJr	SINE	0.388939
LTR75_1	LTR	0.384718
HERVFH21-int	LTR	0.382989
Charlie12	Other Transposable Element	0.378299
LTR48B	LTR	0.362776
AluSx1	SINE	0.362713
LTR1B	LTR	0.342888
LTR16D1	LTR	0.341823
tRNA-Leu-CTA_	tRNA	0.332363
X8_LINE	LINE	0.330385
LTR12F	LTR	0.325861
SVA_D	Other Transposable Element	0.321161
MER51C	LTR	0.319302
LTR41	LTR	0.31909
MER49	LTR	0.316035
MER52C	LTR	0.313868
MamGypLTR3	LTR	0.305396
tRNA-Met	tRNA	0.304751
Tigger23a	Other Transposable Element	0.296371
MER51D	LTR	0.289743
UCON8	Other Transposable Element	0.287888
LTR10B2	LTR	0.275517
Eutr2	Other Transposable Element	0.268798
UCON73	Other Transposable Element	0.238687
LTR61	LTR	0.233172
LTR12_	LTR	0.221992
LTR35	LTR	0.21948
Tigger19b	Other Transposable Element	0.211811
FLAM_C	SINE	0.20644
MST-int	LTR	0.202887
Alu	SINE	0.20151
MER131	Other Transposable Element	0.196317
MamRep38	Other Transposable Element	0.190211
EuthAT-N1a	Other Transposable Element	0.180359
MER91B	Other Transposable Element	0.177827
Tigger17	Other Transposable Element	0.176888
LTR26E	LTR	0.175123
tRNA-Ser-TCY	tRNA	0.170444
MLT1O	LTR	0.167212
LTR19C	LTR	0.16541
tRNA-Glu-GAG_	tRNA	0.164498
MamRep564	Other	0.150106
MER54B	LTR	0.150106
MER102a	Other Transposable Element	0.147797
tRNA-Thr-ACG	tRNA	0.144736
LTR108a_Mam	LTR	0.138325
LTR41B	LTR	0.130552
AluSz	SINE	0.125074
LTR33C	LTR	0.104921
LTR3B_	LTR	0.0953481
LTR33B	LTR	0.0845346
MER68-int	LTR	0.0825436
AluJb	SINE	0.0754871
MamRTE1	LINE	0.0659677
U8	snRNA	0.0648828
MER65D	LTR	0.0634489
LTR35A	LTR	0.0625885
LTR13_	LTR	0.0603439
MER77	LTR	0.0576776
MARNA	Other Transposable Element	0.0551409
LTR10F	LTR	0.0529807
LTR22E	LTR	0.0478277
LTR40b	LTR	0.0370468
LFSINE_Vert	SINE	0.0299737
LTR89B	LTR	0.0265547
LTR10A	LTR	0.0245589
tRNA-Leu-TTA_m_	tRNA	0.0244419
LSU-rRNA_Hsa	rRNA	0.0201858
X10b_DNA	Other Transposable Element	0.0153578
LTR12D	LTR	0.0143296
HERV1_LTRa	LTR	0.0129031
MER9a2	LTR	0.0108998
LTR5B	LTR	0.00941197
MamTip2	Other Transposable Element	0.00862698
EUTREP16	LTR	0.00261939
